# Supplementary material for: Combined inhibition of BADSer99 phosphorylation and PARP ablates models of recurrent ovarian carcinoma
Source: Commun Med (Lond). 2022 Jul 2;2:82. doi: 10.1038/s43856-022-00142-3 (PMC9250505; doi:10.1038/s43856-022-00142-3)
Supplement: Supplementary file 3 — Supplementary Data 1 [file 43856_2022_142_MOESM3_ESM.xlsx]

## Sheet: Figure1A&B
Pathology NO	Age	Diagnosis	FIGO Stage	BAD IRS	pBADS99 IRS	OS status	OS time	PFS status	Time follow-up (months)	LNM (lymph node metastasis)	Ki67(%)	CD99 identify the origin of Sertoli-Leydig (支持-间质) cell tumor and ovarian endometriod adenocarcinoma	Syn identify the origin of neuroendocrinoma	CK-P	CK7	CgA identify the origin of neuroendocrinoma	CA125	WT-1 positively related with OVCAR	PAX-8	Inhibin identify the origin of Sertoli-Leydig cell tumor and ovarian endometriod adenocarcinoma	Adj chemo
201609684	49	1	3b	6	9	1	37	1	37	0	2	1	0	1	1	0	1	1	0	0
201610410	49	1	1a	2	12	0	2	0	2	0	3		0	1	1	0	1	1
201611678	54	1	3a	6	12	1	18	1	18	1	2				1			1	1		1
201613150	44	1	3b	2	6	0	42	0	45	0	3				2		3	1	2		1
201613669	45	1	3b	1	6	1	8	1	6	0	2				1			1	1
201615017	52	1	4	2	2	1	17	1	17	0	2				1			1			1
201618160	53	1	4	4	12	1	36	1	20	0	2		0	1				1	1
201618295	64	1	3b	0	6	0	44	1	24	0	1			1	1			1	1		1
201619992	53	1	3a	4	12	0	39	1	24	1	3							1			1
201622040	58	1	3a	2	4	0	45	1	20	1					1			1			1
201622859	47	1	3b	0	9	1	6	1	3	0	3		0	1	1			1	1
201623820	49	1	1a	4	4	0	44	0	44	0	1						3	1	1		1
201623893	63	1	2a	4	2	0	6	0	6	0	2				1		1	1	1		1
201625055	47	1	3a	2	4	0	45	1	44	1					1			1	1		1
201626377	54	1	2b	3	9	1	10	1	8	0	2				1		1	1	1		1
201627287	48	1	4	3	6	1	20	1	16	0	2				2		2	1	1		1
201627496	54	1	4	6	4	1	21	1	17	0	3							1	1		1
201628006	37	1	2a	4	2	0	40	0	40	0				1	1			1	1	0
201630125	58	1	4	4	4	0	36	0	36	0	3						1	1
201700715	49	1	1b	2	4	0	39	1	14	0				1	1		1	1	1		1
201701814	51	1	3b	2	6	0	36	1	28	1					1			1	1		1
201703210	53	1	2a	0	4	0	6	0	6	0	2				2		2	2	1
201704564	58	1	3b	2	12	0	36	1	13	1	2				2			1	1		1
201704633	49	1	2a	2	8	0	4	0	4	0	1				2			1	1
201705774	63	1	2b	6	6	0	3	0	3	0	1		0		1	0	0	0	0
201706120	57	1	3a	3	4	0	36	0	36	1	2				2		2	2	1
201706263	53	1	4	4	9	0	33	1	14	0					1			1	1		1
201706515	58	1	1a	4	6	0	33	0	33	0					1			1	1		1
201706549	61	1	3a	2	6	1	12	1	6	1	3				2			3	2		1
201707439	40	1	2b	6	9	0	12	1	12	0	2							2	1		1
201707671	72	1	3b	6	8	1	15	1	13	1	1			1	1			1			1
201707972	47	1	2b	2	6	0	34	1	20	0					0			1	1		1
201708279	54	1	3b	3	12	0	36	1	18	1			0		1			1	1		1
201709126	48	1	3a	2	9	0	36	0	36	1							1	1	1
201710043	50	1	3b	6	4	0	36	0	36	0	3				1			1	1		1
201710069	49	1	3b	6	9	0	18	0	18	0	2			1	1		1	0	1		1
201710286	60	1	2a	6	6	0	24	0	24	0	3				1		1	1
201711246	57	1	3a	4	6	0	11	0	11	1	1							1	1		1
201711439	57	1	3a	3	3	0	28	0	28	1	1							1	1
201711677	58	1	4	2	6	0	12	1	12	1								1	1		1
201711931	40	1	1a	2	9	0	34	0	34	0	1				3			1	1
201713359	48	1	4	2	12	1	24	1	20	0											1
201714364	62	1	2b	3	9	0	24	0	24	0	2			1	1		1	1	1		1
201716343	55	1	3a	2	6	0	12	1	12	1	1				1			1			1
201717557	59	1	2a	6	6	0	24	0	24	0	3				3		3	3	2		1
201717721	41	1	3b	6	6	0	11	1	11	0	1				3			1	1		1
201717992	73	1	4	6	6	0	19	0	19	0	2						2	1	3		1
201718134	65	1	4	2	4	0	16	1	16	1	2						0	1	2		1
201719346	59	1	1b	2	2	0	16	1	16	0	1				2		3	2	2		1
201719589	65	1	3a	4	8	1	20	1	18	1	2				1		1	1			1
201721480	59	1	4	2	3	0	6	1	6	0					1			1			1
201721744	62	1	2b	4	8	0	14	1	14	0								1			1
201721754	63	1	4	4	2	0	10	0	10	1								1
201722759	54	1	1a	1	3	0	28	0	28	0	2		0		1	0		1	1		1
201724100	47	1	1b	4	4	0	12	1	12	0	2			1	1		1	1			1
201725277	46	1	1a	2	4	0	23	0	23	0	2						1	1	1		1
201726977	60	1	4	2	6	0	27	1	22	0	2			1	1		1	1			1
201728041	64	1	1a	2	8	0	27	1	19	0	3			1	1		1	1			1
201728130	53	1	3b	2	6	0	9	1	9	1	2			1	1		1	0			1
201728959	54	1	4	2	6	0	29	1	25	0	2			1	1			1	1		1
201731087	62	1	2b	2	9	0	30	1	19	0	2				1		1	1	1		1
201732095	51	1	4	6	4	0	13	0	13	0					1		1	1			1
201803313	54	1	3b	4	8	0	5	1	5	1											1
201803503	51	1	3b	4	9	0	4	0	4	1					1			1			1
201804033	49	1	3b	6	8	0	10	1	10	1	3				1			1	1		0
201804129	49	1	4	4	6	1	16	1	14	0	1			1	1			1	1		1
201804490	44	1	3b	2	4	0	21	0	21	0	2			1	1			1	1		1
201806050	55	1	3b	4	8	0	24	1	13	1	2			1	1		1	1	1		1
201806082	57	1	4	2	6	0	4	1	4	1					1			1	1		1
201806794	47	1	3a	4	4	0	12	1	12	1								1	1		1
201807226	66	1	2a	2	2	0	25	0	25	0			0			0		1	1
201812263	55	1	3b	2	4	0	21	0	21	1	1				1			1	1		1
201812357	36	1	2a	2	6	0	20	1	12	0	1				1			1	1		1
201812583	51	1	3a	3	12	0	2	0	2	1					1			1	1		1
201814071	62	1	3b	2	12	0	3	0	3	0					1			1			1
201814237	52	1	3a	8	12	0	24	1	17	1	1				1			1	1		1
201814418	56	1	3a	2	9	0	22	0	22	1			0		1			1	1		1
201815708	46	1	4	9	12	0	23	1	13	0					1		1	1	1		1
201817084	71	1	3b	3	8	0	21	1	10	1					1			1	1		1
201818840	71	1	2b	4	2	0	2	0	2	0	2		0		1	0		1	1		0
1=positive/Dead
0=negative/alive
