# Supplementary material for: Combined inhibition of BADSer99 phosphorylation and PARP ablates models of recurrent ovarian carcinoma
Source: Commun Med (Lond). 2022 Jul 2;2:82. doi: 10.1038/s43856-022-00142-3 (PMC9250505; doi:10.1038/s43856-022-00142-3)
Supplement: Supplementary file 4 — Supplementary Data 2 [file 43856_2022_142_MOESM4_ESM.xlsx]

## Sheet: Figure 1D
	WB quantification (Image J)
	ANGLNE	OVCAR3	OVCAR433	OVCAR2	HEY2	A2780S	A2780CIS	AFC		BRCA WT	BRCA MUT		Platinum S	Platinum R
	0.68	0.92	1.08	1	1.29	1.06	2.15	3.2		1	1.36		1	1.36
	0.57	0.85	1.65	1	1.37	1.39	2.01	2.13		0.63	1.31		0.63	1.92
	0.63	0.84	1.34	1	1.26	1.02	1.6	2.53		0.87	1.92		0.87	2.62
mean	0.626667	0.87	1.35667	1	1.30667	1.15667	1.92	2.62		1.16	2.62		1.16	1.31
BRCA WT	ANGLNE	OVCAR3	OVCAR2	A2780S		Platinum Sensitive		OVCAR2	ANGLNE	OVCAR3	A2780S
BRCA mut	OVCAR433	HEY2	A2780CIS	AFC		Platinum resistent		OVCAR433	HEY2	A2780CIS	AFC

## Sheet: Figure 1E&Figure 2
			NPB (uM)		OLA (nM)		NPB + OLA		RUC (nM)		NPB + RUC		TAL (nM)		NPB + TAL
nM	uM	OVCAR2	AVG%	SD%	AVG%	SD%	AVG%	SD%	AVG%	SD%	AVG%	SD%	AVG%	SD%	AVG%	SD%
0.1	0.0001	1	100	4.63	100	3.95	100	5.29	100	4.03	100	3.9	100	4.43	100	5.69
1	0.001	2	97.59	4.93	99.02	1.9	96.46	3.23	96.38	5.39	94.62	6.11	99.74	3.92	92.02	4.81
10	0.01	3	96.74	4.01	97.23	4.93	90.93	5.21	94.23	3.05	83.31	3.92	93.02	2.71	81.37	7.44
100	0.1	4	88.43	3.44	74.93	7.32	41.04	7.35	86.05	8.25	31.09	4.66	61.02	4.99	30.04	3.92
1000	1	5	69.3	7.45	59.93	3.83	13.45	3.47	43.68	3.88	18.03	5.03	31.05	5.03	6	1.1
10000	10	6	14.62	6.34	21.84	3.12	3.93	2.43	29.9	2.41	6.04	1.1	5.32	1.01	1	0.5
100000	100	7	2.91	1.01	4.83	1.92	1.22	0.82	4.01	1.01	1	0.5	1	0.5	1	0.5
		HEY C2
0.1	0.0001	1	100	4.63	100	4.43	100	2.99	100	4.64	100	4.34	100	2.04	100	4.35
1	0.001	2	98.23	2.94	99.95	5.43	95.04	4.65	97.3	6.47	96.46	2.89	96.41	2.94	95.36	4.77
10	0.01	3	93.49	3.24	95.34	3.85	81.93	7.22	96.89	5.71	91.04	3.22	90.52	6.03	89.04	4.83
100	0.1	4	86.32	4.27	93.02	6.35	33.41	6.49	89.17	6.38	71.31	6.4	78.34	7.11	41.84	7.4
1000	1	5	56.35	6.93	73.28	4.35	12.94	3.61	50.99	7.99	21.62	5.35	43.94	6.46	9.93	3.23
10000	10	6	19.93	3.12	39.05	6.31	1.68	1.23	17.94	4.24	6.34	2.09	22.6	2	1	0.5
100000	100	7	2.9	1	11.03	2.3	1	0.84	7.93	2.32	1	0.5	4.09	2.5	1	0.5
		OVCA 433
0.1	0.0001	1	100	4.63	100	6.93	100	2.85	100	5.30201	99.953	6.57718	100	3.42515	100.042	4.21557
1	0.001	2	97.31	4.03	99.54	4.64	98.04	7.83	98.7919	7.11409	93.6242	3.58389	92.8144	3.88024	89.2216	4.71856
10	0.01	3	94.89	7.45	95.03	6.34	86.93	6.55	92.4832	3.45638	89.9329	4.26846	85.9281	3.86228	79.0419	7.12575
100	0.1	4	90.03	3.73	90.93	2.65	42.94	4.92	90.1342	3.22819	63.2215	4.61074	83.6527	5.47904	46.2275	3.23353
1000	1	5	68.93	6.33	80.34	5.46	9.03	4.92	77.1141	4.02685	24.3624	4.60403	49.2216	6.76647	13.024	4.12575
10000	10	6	20.89	3.51	42.84	2.94	2.42	1	46.9799	4.78523	8.85906	2.65772	15.2096	3.82635	4.19162	2.21557
100000	100	7	2	1	1.94	0.49	2	0.6	2.58389	1.81879	2.8255	1.88367	8.47106	3.37325	1	0.772455
		Anglne
0.1	0.0001	1	100	5.27	100	3.54	100	4.65	100	3.91	100	3.3	100	5.63	100	3.92
1	0.001	2	97.9452	4.13	98.07	2.41	96.4	3.85	94.7	2.21	89.31	4.92	97.68	3.84	87.03	3.96
10	0.01	3	96.7209	3.06	95.11	4.27	81.93	6.46	88.41	4.77	59.81	3.15	84.3	4.28	63.98	4.66
100	0.1	4	81.1844	4.39	94.23	5.07	51.66	5.88	60.02	8.37	20.77	9.03	55.05	8.66	31.02	8.51
1000	1	5	68.1698	2.52	72.63	3.88	11.06	2.41	31.95	7.34	3	0.5	21.97	5.37	7.55	2.81
10000	10	6	22.8779	4.41	37.01	3.04	2	0.5	11.99	2.21	2	0.5	6	1.67	2	0.5
100000	100	7	1.3994	1	7.61	2	1	0.5	2	0.5	2	0.5	1	0.5	2	0.5
		A2780 S
0.1	0.0001	1	100	6.03	100	4.97	100	4.11	100	3.21623	100	3.39188	100	3.92	100	8.83101
1	0.001	2	96.9	4.65	97.21	3.71	98.46	2.11	97.9134	4.60933	93.8825	4.73652	93.62	4.14	84.7244	9.70321
10	0.01	3	93.51	3.85	83.82	5.22	73.9	3.14	95.639	9.18776	73.7614	7.51666	73.94	7.93	53.1617	5.58449
100	0.1	4	82.41	2.16	79.22	6.83	53.07	6.28	84.0642	4.18534	35.3362	3.19806	55.43	4.93	27.0927	5.94185
1000	1	5	44.27	6.39	48.9	2.73	11	2.99	55.6996	2.54997	16.4264	4.43368	16.25	2.95	9.36947	4.90612
10000	10	6	13.89	2.33	11	2.99	2	0.5	25.3362	4.30648	2.54997	1.35978	5.2	1.99	1.02362	0.592974
100000	100	7	2	0.5	4.81	1.17	2	0.5	12.1866	1.57965	1.85161	0.992126	3.92	0.89	1.17202	0.6
		A2780 CR
0.1	0.0001	1	100	4.99	100	5.83333	100	3.57407	100	4.72222	100	4.07407	100	3.90741	100	6.83333
1	0.001	2	99	3.57	98.4444	7.22222	97.2222	9.74074	90.1852	6.75926	96.1111	8.05556	98.8889	4.72222	89.7593	5.46296
10	0.01	3	96.93	3.92	97.2222	3.05556	87.2222	7.40741	75.3704	2.12963	60.4074	5.40741	89.6296	4.75926	70.5556	8.09259
100	0.1	4	91.03	4.22	85.3704	5.83333	67.2222	6.11111	46.4815	3.24074	32.6296	7.68519	64.4444	6.85185	39.1296	3.2037
1000	1	5	62.95	4.61	68.1481	4.37037	37.6852	3.66667	28.6111	4.81481	11.3704	4.44444	27.2222	3.33333	25.3704	4.62963
10000	10	6	59.04	6.2	47.6852	3.83333	14.4444	3.2037	19.4444	2.62963	2.27778	1.66667	15.9259	4.90741	7.77778	1.11111
100000	100	7	21.99	3.88	14.9074	3.83333	2.61111	1.37037	3.55556	1.61111	1.38889	0.37037	4.62963	1.72222	2.96296	1.64815
		OVCAR3
0.1	0.0001	1	100	3.92	100	4.93	100	6.21	100	2.37	100	5.99	100	2.41	100	5.94
1	0.001	2	98.62	4.25	99	2.71	93.99	3.17	96.03	3.25	94.11	2.74	99.39	4.37	91.03	3.84
10	0.01	3	91.05	3.98	94.77	4.93	86.38	4.33	91.78	3.51	82.57	3.45	93.04	2.14	88.47	2.69
100	0.1	4	83.25	4.27	89.36	2.23	68.49	4.28	80.49	5.88	59.91	4.99	84.19	3.78	59.38	5.25
1000	1	5	39.91	7.55	64.83	6.31	36.61	6.86	59.89	4.26	17.49	6.47	63.18	4.09	27.04	8.99
10000	10	6	12.98	3.49	31.78	4.83	3	1.21	21.85	7.39	3	0.98	29.41	7.31	4	1.82
100000	100	7	7.12	2.51	14.21	3.29	1	0.5	8.37	2.1	1	0.5	6.26	3.96	1	0.5
			OLA (uM)		OLA (nM)+NPB 1uM			RUC (nM)		RUC (nM)+NPB 1uM			TAL (nM)		TAL (nM)+NPB 1uM
	nM	OVCAR-2	AVG%	SD%	AVG%	SD%		AVG%	SD%	AVG%	SD%		AVG%	SD%	AVG%	SD%
	0.1	1	100	3.95	100	4.93		100	4.03	100	7.39		100	4.43	100	3.94
	1	2	99.02	1.9	84.04	5.43		96.38	5.39	97.94	3.04		99.74	3.92	89.94	4.93
	10	3	94.24	5.39	56.82	2.33		94.23	3.05	65.27	6.29		93.02	2.71	27.04	7.99
	100	4	79.04	5.24	21.84	3.15		86.05	8.25	12.84	3.81		61.02	4.99	6.04	2.62
	1000	5	59.93	3.83	6.24	1.23		43.68	3.88	1.38	0.5		31.05	5.03	1	0.5
	10000	6	21.84	3.12	1	0.1		29.9	2.41	1	0.5		5.32	1.01	1	0.5
	100000	7	2.93	1.03	1	0.1		4.01	1.01	1	0.5		1	0.5	1	0.5
			2.426 +/- 1.07		0.012 +/- 0.001		186.667	1.08 +/- 0.83		0.016 +/- 0.005		67.5	0.23 +/- 0.057		0.0045 +/- 0.0004		51.1111
		HEY C2
	0.1	1	100	4.43	100	4.22		100	4.64	100	4.55		100	2.04	100	5.04
	1	2	99.95	5.43	91.35	3.94		97.3	6.47	95.09	3.02		96.41	2.94	91.01	5.34
	10	3	97.25	5.93	63.98	6.93		96.89	5.71	79.84	6.84		90.52	6.03	33.85	2.87
	100	4	93.02	6.35	31.93	3.99		89.17	6.38	46.04	5.97		78.34	7.11	7	1
	1000	5	73.28	4.35	4.9	1.1		50.99	7.99	11.06	2.99		43.94	6.46	1	0.5
	10000	6	39.05	6.31	1	0.1		17.94	4.24	4	1		22.6	2	1	0.5
	100000	7	11.03	2.3	1	0.1		7.93	2.32	1	0.5		4.09	2.5	1	0.5
			5.59 +/- 0.55		0.024 +/- 0.004		232.917	0.93 +/- 0.08		0.073 +/- .008		12.7397	0.88 +/-0.30		0.0057 +/- 0.0004		154.386
		OVCA 433
	0.1	1	100	6.93	100	2.85		100	5.30201	100	4.93		100	3.42515	100	6.94
	1	2	99.54	4.64	88.53	3.12		98.7919	7.11409	94.83	4.03		92.8144	3.88024	79.01	5.99
	10	3	95.03	6.34	55.14	5.39		92.4832	3.45638	68.09	5		85.9281	3.86228	22.7	6.3
	100	4	90.93	2.65	22.94	5.27		90.1342	3.22819	27.05	3.99		83.6527	5.47904	5.23	2.05
	1000	5	80.34	5.46	5.93	2.99		77.1141	4.02685	2	0.5		49.2216	6.76647	5	0.5
	10000	6	42.84	2.94	1	0.1		46.9799	4.78523	1	0.5		15.2096	3.82635	1	0.5
	100000	7	1.94	0.49	1	0.1		2.58389	1.81879	1	0.5		8.47106	3.37325	1	0.5
			16.45 +/- 8.22		0.012 +/- 0.001		1370.83	16.02 +/- 3.03		0.026 +/- 0.003		616.154	0.947 +/- 0.04		0.0029 +/- 0.0002		326.552
		Anglne
	0.1	1	100	3.54	100	3.62		100	3.91	100	3.86		100	5.63	100	3.52
	1	2	98.07	2.41	91.32	5.21		94.7	2.21	87.73	4.34		97.68	3.84	81.5	3.42
	10	3	95.11	4.27	77.51	3.72		88.41	4.77	52.07	6.39		84.3	4.28	42.06	7.39
	100	4	94.23	5.07	27.44	6.24		60.02	8.37	17.55	5.88		55.05	8.66	11.84	3.81
	1000	5	72.63	3.88	7	1.38		31.95	7.34	4	2.45		21.97	5.37	1	0.5
	10000	6	37.01	3.04	1	0.5		11.99	2.21	1	0.5		6	1.67	1	0.5
	100000	7	7.61	2	1	0.5		2	0.5	1	0.5		1	0.5	1	0.5
			5.61 +/- 1.34		0.037 +/- 0.005		151.622	0.24 +/- 0.048		0.01 +/- 0.0003		24	0.132 +/- 0.004		0.0056 +/- 0.0004		23.5714
		A2780 S
	0.1	1	100	4.97	100	3.77		100	3.21623	100	5.04		100	3.92	100	4.78
	1	2	97.21	3.71	81.33	4.73		97.9134	4.60933	91.83	3.55		93.62	4.14	84.93	3.21
	10	3	83.82	5.22	41.69	7.03		95.639	9.18776	63.28	6.37		73.94	7.93	39.74	8.37
	100	4	79.22	6.83	7.58	2.63		84.0642	4.18534	29.35	4.83		55.43	4.93	17.66	4.38
	1000	5	48.9	2.73	1	0.5		55.6996	2.54997	4.45	1.98		16.25	2.95	3	1
	10000	6	11	2.99	1	0.5		25.3362	4.30648	1	0.5		5.2	1.99	1	0.5
	100000	7	4.81	1.17	1	0.5		12.1866	1.57965	1	0.5		3.92	0.89	1	0.5
			0.948 +/- 0.478		0.0057 +/- 0.0006		166.316	1.15 +/- 0.059		0.022 +/- 0.0034		52.2727	0.096 +/- 0.041		0.0053 +/- 0.0015		18.1132
		A2780 CR
	0.1	1	100	5.83333	100	6.93		100	4.72222	100	4.65		100	3.90741	100	4.93
	1	2	98.4444	7.22222	97.04	4.99		97.1852	6.75926	91.04	2.84		98.89	4.72222	86.04	6.45
	10	3	97.2222	3.05556	71.07	3.7		89.3704	2.12963	67.59	6.94		89.63	4.75926	61.93	7.94
	100	4	85.3704	5.83333	49.58	6.88		66.4815	3.24074	37.99	7.47		70.44	6.85185	33.85	4.88
	1000	5	68.1481	4.37037	26.04	3.59		58.6111	4.81481	14.83	4.98		59.22	3.33333	12.88	2.95
	10000	6	47.6852	3.83333	11.421	2.86		19.4444	2.62963	3	1.26		33.93	4.90741	3	0.5
	100000	7	14.9074	3.83333	7.93	1.72		3.55556	1.61111	1	0.5		14.63	1.72222	1	0.5
			9.804 +/- 2.505		0.0523 +/- 0.019		187.457	3.26 +/- 6.91		0.034 +/- 0.0029		95.8824	5.46 +/- 11.51		0.019 +/- 0.0018		287.368
		OvCAR3
	0.1	1	100	4.93	100	3.74		100	2.37	100	4.92		100	2.41	100	3.65
	1	2	99	2.71	82.48	4.99		96.03	3.25	89.57	3.16		99.39	4.37	91.07	4.88
	10	3	94.77	4.93	61.94	6.83		91.78	3.51	72.99	5.49		93.04	2.14	85.21	3.09
	100	4	89.36	2.23	31.61	5.32		80.49	5.88	42.84	8.51		84.19	3.78	62.96	5.37
	1000	5	64.83	6.31	6.08	3.21		59.89	4.26	12.84	5.93		63.18	4.09	31.47	7.61
	10000	6	31.78	4.83	2	0.5		21.85	7.39	1	0.5		29.41	7.31	10.32	3.71
	100000	7	14.21	3.29	2	0.5		8.37	2.1	1	0.5		6.26	3.96	1	0.5
			2.17 +/-0.29		0.019 +/- 0.006		114.211	1.77 +/- 0.66		0.057 +/- 0.011		31.0526	3.73 +/- 0.93		0.303 +/- 0.066		12.3102
	PDO
	PI's	NPB	NPB (uM)		OLA (nM)		NPB + OLA		RUC (nM)		NPB + RUC		TAL (nM)		NPB + TAL
	0.1	0.0001	100	3.41	100.196	11.7785	99.7505	2.32356	100	4.68881	102.5	5.90229	100	2.76298	99.1875	5.39535
	1	0.001	97.31	4.11	95.0825	3.60223	90.3936	1.99708	93.8177	3.10733	91.1528	2.84601	95.861	4.0579	91.2153	2.16161
	10	0.01	95.07	2.78	96.4019	2.38198	86.0984	2.39293	81.6369	5.27437	82.486	4.90896	81.1389	3.48329	77.7917	3.47697
	100	0.1	82.8	3.04	69.6972	3.72185	57.052	1.33909	61.4712	5.20286	46.1875	3.87406	65.3958	2.70596	28.7222	3.53041
	1000	1	53.25	5.28	67.1109	5.26885	26.833	1.58213	31.5218	3.09611	11.4444	2.81458	34.1458	3.60717	12.1111	2.97435
	10000	10	24.93	2.17	46.1296	9.63071	6.23216	1.65037	11.3583	1.24787	2.04167	1.35369	23.8403	3.45823	1.04167	0.462346
	100000	100	13.06	3.47	23.7304	8.03527	6.66944	2.11651	1.31532	0.183628	2.77771	1.53662	16.5972	1.5657	1.24306	0.536579
			OLA (uM)		OLA (nM)+NPB 1uM			RUC (nM)		RUC (nM)+NPB 1uM			TAL (nM)		TAL (nM)+NPB 1uM
	nM	PDO	AVG	SD	AVG	SD		AVG	SD	AVG	SD		AVG	SD	AVG	SD
	0.1	1	100.196	11.7785	100	5.88133		100	4.68881	100.616	4.94935		100	2.76298	100.016	4.22576
	1	2	95.0825	3.60223	81.4761	4.76122		93.8177	3.10733	98.5384	1.04197		95.861	4.0579	89.9768	4.68886
	10	3	96.4019	2.38198	52.5615	6.49783		81.6369	5.27437	60.521	5.57164		81.1389	3.48329	63.3864	5.96237
	100	4	69.6972	3.72185	26.6425	2.99566		61.4712	5.20286	25.2967	3.75398		65.3958	2.70596	21.6498	3.00579
	1000	5	67.1109	5.26885	7.22721	3.50217		31.5218	3.09611	1.91172	0.992764		34.1458	3.60717	13.6903	1.75398

## Sheet: Figure 3B
3D growth %		Vehicle			NPB			OLA			N+O			RUC			N+R			TAL			N+T
		viability	SD	N	viability	SD	N	viability	SD	N	viability	SD	N	viability	SD	N	viability	SD	N	viability	SD	N	viability	SD	N
		100	10	6	41.4	7.72	6	64.39	6.63	6	21.48	4.95	6	60	12.2	6	14.2	6	6	43.23	13.1	6	10.3	3.3	6
N=6		85.5			52.98			59.8			25.3			68.9			17.09			60.5			6.6
		105.6			44.02			69.8			25.5			74.6			9.87			43.6			10.3
		89.9			36.4			70.98			16.8			46.9			8.96			32.8			12.9
		107.5			32			55.2			17.6			55.3			24.6			26.8			15.5
		104.6			46.3			60.8			16.6			66.3			14.55			44.9			7.9
		110.9			36.9			69.8			27.1			45.3			9.9			56.8			8.6

## Sheet: Figure 3C
Annexin-PI
	early apoptosis			late apoptosis
	Mean	SD	N	Mean	SD	N
ctrl	2.45	0.08	3	0.92	0.02	3
NPB	6.69	0.39	3	1.62	0.12	3
Ola	5.52	1.23	3	1.51	0.63	3
N+O	20.65	3.35	3	7.5	2.6	3
NPB	6.69	0.39	3	1.62	0.12	3
RUC	12.47	2.36	3	3.33	1.14	3
N+R	38.02	3.2	3	18.38	3.1	3
NPB	6.69	0.39	3	1.62	0.12	3
TAL	10.37	3.6	3	3.21	1.3	3
N+T	44.88	4.1	3	25.14	2.3	3
ovcar2		V	N	O	O+N	R	R+N	T	T+N			V	N	O	O+N	R	R+N	T	T+N
	early	3.4	11.72	7.38	12.35	19.02	20.38	8.38	18.33			3.77	13.13	8.41	22.37	20.2	30.28	9.28	31.87
		2.72	12.54	6.98	11.2	12.6	15.6	8.96	18.51			3.14	13.82	7.97	22.66	14.02	25.8	10.39	29.52
		2.1	8.03	7.11	20.03	12.2	20.6	7.76	20.13			2.25	9.04	8.35	32.13	13.15	32.4	8.59	30.63
	mean	2.74	10.7633	7.15667	14.5267	14.6067	18.86	8.36667	18.99		mean	3.05333	11.9967	8.24333	25.72	15.79	29.4933	9.42	30.6733
	SD	0.530911	1.96154	0.1666	3.91966	3.12497	2.30692	0.489989	0.809444		SD	0.763697	2.58369	0.238607	5.55312	3.84387	3.36959	0.90813	1.1756
	late	0.37	1.41	1.03	10.02	1.18	9.9	0.9	13.54
		0.42	1.28	0.99	11.46	1.42	10.2	1.43	11.01
		0.15	1.01	1.24	12.1	0.95	11.8	0.83	10.5
	mean	0.313333	1.23333	1.08667	11.1933	1.18333	10.6333	1.05333	11.6833
	SD	0.117284	0.1666	0.109646	0.86984	0.191891	0.834	0.267872	1.32927
cell cycle (PI)
ovcar2		V	N	O	O+N	R	R+N	T	T+N
	G0-G1	58.94	64.69	52.17	59.67	29.79	34.49	14.91	21.3
		54.15	59.52	49.84	53.82	24.21	28.91	11.51	11.66
		53.39	62.48	47.74	53.95	24.16	34.49	12.12	15.38
	mean	55.4933	62.23	49.9167	55.8133	26.0533	32.63	12.8467	16.1133
	SD	2.45683	2.11803	1.80935	2.72759	2.6423	2.63044	1.4801	3.96953
	S	15.06	13.47	16.62	16.62	17.21	13.96	12.51	12.13
		15.29	13.9	15.9	15.9	13.73	12.11	8.91	8.82
		17.36	14.7	17.67	17.67	16.01	13.44	10.37	12.31
	mean	15.9033	14.0233	16.73	16.73	15.65	13.17	10.5967	11.0867
	SD	1.03429	0.509662	0.726774	0.726774	1.44333	0.779016	1.47841	1.60446
	G2	25.86	21.77	31.07	31.07	52.89	51.47	72.53	66.44
		30.55	26.54	34.26	34.26	62.06	58.98	80.3	79.34
		29.23	22.78	34.59	34.59	59.82	57.38	77.34	72.2
	mean	28.5467	23.6967	33.3067	33.3067	58.2567	55.9433	76.7233	72.66
	SD	1.97471	2.05239	1.58729	1.58729	3.90344	3.22986	3.20192	5.27644

## Sheet: Figure 4A
N=3
PDO1	Vehicle			NPB			OLA			OLA+NPB			RUC			RUC+NPB			TAL			TAL+NPB
Survival fraction	105.1			75.3			71.83			23.21			52.29			16.68			54.8			19.2
	102.1			60.2			75.35			27.91			52.9			24.68			47.89			23.32
	94.7			55.6			68.9			19.62			51.56			8.5			61.2			15.1
Caspase3/7 activity
	1.1			8.67			6.34			16.6			5.05			14			8.4			14.5
	1.01			11.1			5.01			15.5			4.7			17.8			7			13.6
	0.9			8.5			3.55			16			5.5			10.4			6.5			13.6
Organoid culture (7th day-fold change)
	3.02			1.36			1.28			0.51			1.13			0.16			0.65			0.25
	2.64			0.98			1.47			0.64			1.08			0.24			0.68			0.23
	2.7			0.69			1.1			0.38			0.3			0.2			0.64			0.18
PDO2	Vehicle			NPB			OLA			OLA+NPB			RUC			RUC+NPB			TAL			TAL+NPB
Survival fraction	106.3			55.36			58.9			20.15			50.9			15			54.5			16.2
	100.1			50.71			58.6			16.68			57			14			49.7			15
	94.9			45.5			60.5			18.4			43.6			16.03			50			15.9
Caspase3/7 activity
	1			4.44			2.76			8			3.36			9.18			3.59			8.79
	0.96			4.02			2.47			8.55			3.12			9.6			3.49			8.45
	1.06			4.2			2.49			9.25			3.29			8.9			3.52			8.23
Organoid culture (7th day-fold change)
	3.2			1.66			1.89			0.64			1.05			0.383			1.12			0.386
	2.8			1.42			1.87			0.51			0.97			0.362			1.2			0.352
	3.1			1.2			1.48			0.48			0.93			0.36			1.06			0.364
PDO3	Vehicle			NPB			OLA			OLA+NPB			RUC			RUC+NPB			TAL			TAL+NPB
Survival fraction	105.3			47.59			52.6			15.6			40.4			9.1			47.9			12
	101.1			50.01			49.7			13.8			37.9			14.1			46.7			10.6
	93.9			48.7			52.6			14.5			36.9			8.5			40.2			14.3
Caspase3/7 activity
	1.06			4.04			4.69			8.7			4			8.23			5.89			9.79
	0.95			4.32			2.56			7			4.43			8.88			3.89			9.45
	1			3.64			2.99			7.01			5.01			7.06			4.84			7.6
Organoid culture (7th day-fold change)
	4.1			2.06			2.36			1.05			0.99			0.85			2.5			0.78
	3.7			2.31			1.95			1.09			1.39			0.6			2.46			0.88
	4.9			1.68			2.8			1.04			0.98			0.77			2			0.78
PDO4	Vehicle			NPB			OLA			OLA+NPB			RUC			RUC+NPB			TAL			TAL+NPB
Survival fraction	104.98			61.5			67.9			31			60.3			29.8			56.8			25.3
	100.23			54.9			65.9			32.6			50.3			22.9			50.1			20.3
	95.3			58.5			62			27.8			53.2			24.9			43.3			18.4
Caspase3/7 activity
	1.35			13			7.5			19.9			10.6			19.7			7.4			16.8
	0.74			11.1			9			16.9			7.6			19			6.5			15.5
	1.01			10			4.3			16.5			8			18.5			6.6			14.8
Organoid culture (7th day-fold change)
	3.96			1.85			1.98			0.9			1.6			0.68			0.97			0.48
	3.7			1.7			1.64			0.702			1.4			0.6			1.04			0.32
	3.64			1.58			1.8			0.8			1.5			0.6			0.89			0.4
	Vehicle			NPB			OLA			OLA+NPB			RUC			RUC+NPB			TAL			TAL+NPB
PDO1	mean	SD	N	mean	SD	N	mean	SD	N	mean	SD	N	mean	SD	N	mean	SD	N	mean	SD	N	mean	SD	N
Survival fraction	100	5.21	3	63.71	10.62	3	72.03	3.22	3	23.58	4.8	3	52.25	8.56	3	16.62	8.56	3	54.2	7.05	3	19.21	4.55	3
Caspase3/7 activity	1	0.4	3	9.42	1.12	3	4.96	0.822	3	16.01	0.82	3	5.08	0.44	3	14.06	4.3	3	7.3	0.77	3	13.9	0.8	3
Organoid culture (7th day-fold change)	2.8	0.24	3	1	0.367	3	1.2	0.184	3	0.51	0.13	3	0.8	0.46	3	0.2	0.04	3	0.65	0.02	3	0.2	0.031	3
PDO2	Vehicle			NPB			OLA			OLA+NPB			RUC			RUC+NPB			TAL			TAL+NPB
Survival fraction	100	5.7	3	50.52	4.13	3	59.3	1.69	3	18.41	1.73	3	50.5	6.77	3	15.01	1	3	51.39	2.48	3	15.72	0.74	3
Caspase3/7 activity	1	0.07	3	4.22	0.34	3	2.58	0.16	3	8.64	0.5	3	3.26	0.12	3	9.2	0.41	3	3.53	0.04	3	8.49	0.25	3
Organoid culture (7th day-fold change)	3	0.2	3	1.43	0.167	3	1.75	0.104	3	0.54	0.111	3	0.98	0.0769	3	0.368	0.012	3	1.12	0.078	3	0.367	0.017	3
PDO3	Vehicle			NPB			OLA			OLA+NPB			RUC			RUC+NPB			TAL			TAL+NPB
Survival fraction	100	5.7	3	48.77	1.2	3	51.6	1.8	3	14.6	0.9	3	38.4	1.8	3	10.6	3.1	48	44.9	4.1	3	12.3	1.9	3
Caspase3/7 activity	1	0.056	3	4.02	0.3	3	3.41	1.35	3	7.5	1	3	4.5	0.5	3	8.05	0.9	3	4.87	1	3	8.9	1.2	3
Organoid culture (7th day-fold change)	4.2	0.6	3	2.02	0.31	3	2.36	0.43	3	1.06	0.02	3	1.12	0.2	3	0.72	0.12	3	2.3	0.28	3	0.8	0.06	3
PDO4	Vehicle			NPB			OLA			OLA+NPB			RUC			RUC+NPB			TAL			TAL+NPB
Survival fraction	100	4.8	3	58.3	3.3	3	65.3	3	3	30.4	2.4	3	54.6	5	3	25.9	3.5	3	50.1	6.8	3	21.3	3	3
Caspase3/7 activity	1	0.31	3	11.3	1.5	3	6.9	2.4	3	17.8	1.8	3	8.7	1.6	3	19.1	0.6	3	6.8	0.5	3	15.6	0.8	3
Organoid culture (7th day-fold change)	3.8	0.16	3	1.7	0.13	3	1.8	0.19	3	0.8	0.1	3	1.5	0.1	3	0.62	0.05	3	0.97	0.08	3	0.4	0.08	3
	Mean	SD	N	Mean	SD	N	Mean	SD	N	Mean	SD	N	Mean	SD	N	Mean	SD	N	Mean	SD	N	Mean	SD	N
	Vehicle			NPB			OLA			OLA+NPB			RUC			RUC+NPB			TAL			TAL+NPB
	100	5.21	3	63.71	10.62	3	72.03	3.88	3	23.58	4.8	3	52.25	8.56	3	16.62	8.56	3	54.2	7.05	3	19.21	4.55	3

## Sheet: Figure4B
Foci formation(%)
Vehicle			NPB			OLA			OLA+NPB			RUC			RUC+NPB			TAL			TAL+NPB
N1	N2	N3	N1	N2	N3	N1	N2	N3	N1	N2	N3	N1	N2	N3	N1	N2	N3	N1	N2	N3	N1	N2	N3
100	100	100	36.95	27.46	23.61	44.93	49.03	59.83	1.9	1.78	2.01	38.05	33.95	48.78	1	1.03	1.19	61.05	72.84	55.29	2.05	1	1

## Sheet: Figure 5A
	A2780S (tumor volume mm3)													A2780S (Tumor volume mm3)
	Veh			NPB			OLA			COM					Veh			NPB			OLA			COM
Day	Mean	SD	N	Mean	SD	N	Mean	SD	N	Mean	SD	N		Day	Mean	SD	N	Mean	SD	N	Mean	SD	N	Mean	SD	N
0	59.9	6.9	24	59.9	6.9	24	59.9	6.9	24	59.9	6.9	24		0	104.88	25.14	24	104.88	25.14	24	104.88	25.14	24	104.88	25.14	24
1	73.29	8	6	74.73	15.5	6	73	16	6	69.5	10	6		1	133	9.54	6	164	13.16	6	151	25	6	164	16	6
2	150.71	23.29	6	146.49	43	6	106	15.6	6	78.38	17.15	6		2	225.57	17.58	6	222.346	20.59	6	218.69	22	6	215.743	36.41	6
3	445	102	6	169.677	76.63	6	175.62	11.27	6	118.225	38	6		3	446.012	35	6	197.87	23.836	6	185.037	32.71	6	238.52	47	6
4	699.6	167	6	169.811	71.66	6	263.27	36.92	6	164.036	59.41	6		4	642	60	6	316.626	44	6	316.34	48	6	261.982	38	6
5	745	150	6	198.94	38	6	409.21	77.17	6	149.21	48.54	6		5	761.4	30	6	375	22.27	6	391	22	6	270	40	6
6	820	115	6	265.96	51	6	629	156	6	165.1	54	6		6	910	52	6	530	32	6	650	97	6	261.817	47	6
7	1059	191.86	6	359.57	66	6	830.48	139	6	179	85	6		7	1079.39	62.94	6	562.303	32.8	6	812.87	66	6	282.788	67.05	6
8	1150	135	6	420	64	6	891	158	6	213	57	6		8	1199	64.4	6	678.76	71	6	911	105	6	338	52	6
	A2780S (body weight g)														A2780R (body weight g)
	Veh			NPB			OLA			COM					Veh			NPB			OLA			COM
Day	Mean	SD	N	Mean	SD	N	Mean	SD	N	Mean	SD	N		Day	Mean	SD	N	Mean	SD	N	Mean	SD	N	Mean	SD	N
0	17.24	1.15	64	17.24	1.15	64	17.24	1.15	64	17.24	1.15	64		0	17.48	1.03	24	17.48	1.03	24	17.48	1.03	24	17.48	1.03	24
1	17.46	1.36	6	17.58	1.3	6	17.63	0.94	6	17.73	0.85	6		1	17.5775	1.03	6	17.78	0.565982	6	17.441	0.85	6	17.69	1.11	6
2	17.925	1.2	6	17.985	1.34	6	17.295	0.73	6	16.68	0.66	6		2	17.64	1.002	6	17.54	0.81	6	17.04	0.84	6	16.64	1.3	6
3	17.28	1.26	6	17.54	1.08	6	17.355	0.69	6	16.65	0.83	6		3	17.8	1.19	6	17.7	0.9057	6	17.5	0.699	6	17.2425	1.13	6
4	17.06	1.18	6	17.75	1.06	6	17.36	1.42	6	16.68	0.66	6		4	17.76	1.4	6	18.36	0.97	6	17.38	0.77	6	17.11	1.04	6
5	17.22	1.2	6	17.68	1.21	6	16.67	0.22	6	16.7	0.74	6		5	18.43	1.3	6	18.15	0.83	6	17.21	0.81	6	17.15	0.83	6
6	17.39	1.61	6	18.245	1.19	6	16.7	1.58	6	17.155	0.65	6		6	19.17	1.5	6	18.25	1.05	6	17.56	0.52	6	17.34	0.96	6
7	17.61	1.53	6	17.63	1.57	6	16.23	1.12	6	17.24	0.59	6		7	19.58	1.51	6	18.01	1.03	6	17.53	0.68	6	17.57	1.21	6
8	18.1	1.23	6	17.42	1.5	6	16.67	1.31	6	17.27	0.79	6		8	19.75	1.38	6	18.3	1.04	6	17.53	0.57	6	16.92	1.26	6

## Sheet: Figure 5B
	A2780S (tumor weight g)					A2780R (tumor weight g)
Mice NO.	Control	NPB	OLA	NPB+OLA		Control	NPB	OLA	NPB+OLA
1	1.03	0.74	0.99	0.011		1.03	0.74	0.99	0.011
2	1.37	0.87	1.02	0.26		1.37	0.87	1.02	0.26
3	1.26	0.56	0.68	0.02		1.26	0.56	0.68	0.02
4	1.08	0.8	0.89	0.532		1.08	0.8	0.89	0.532
5	1.36	0.95	0.98	0.21		1.36	0.95	0.98	0.21
6	1.49	0.82	1.2	0.61		1.49	0.82	1.2	0.61

## Sheet: Figure 5C
	A2780S					A2780R
	positive cell%					positive cell%
BAD	Vehicle	NPB	OLA	NPB+OLA		Vehicle	NPB	OLA	NPB+OLA
	26	25	25	32		65	56	62	60
	28	27	29	25		45	52	54	49
	28	29	31	26		56	59	59	56
	22	21	19	23		57	65	58.3	49
	27	32	29	24		62	45	60	45
	30	24	33	21		50	52	49	52
pBADS99	25	12	22	3.2		50	12	36	3.2
	23	9	21	4.5		45	15	48.7	9.5
	29	8	22.3	6		39	20	26	6
	18	8.9	18	5		55	23	35	11
	16	11.2	20.3	4.1		56	13	40	10
	22	9.8	18.9	2		48	19.3	29	13
Ki67	56	26	29	2.6		58	26	33	10
	61	21	30	6		65	21	32.6	12
	49	15	32	3.2		56	25	29	8
	55	18	25	4.8		49	28	24.3	6
	58	19	24	1		60	26	32	10
	52	20.1	30	2.1		58.1	18.3	29	9.4
TUNEL	1.2	20	16	56		10.2	32	19	55
	3.2	21	17	60		9.3	25	20	59
	5	19	19	45.9		6	19	21	48
	4	23	25	62		5.2	21	25	66
	8	17	14	53.2		9	19	16.3	49
	6	25	20	50		5.6	25	20	50
CASPASE3	3.2	18.2	14.7	39		5	21	20	40
	2.1	17.6	16.3	35		3	23	15	30
	5.2	20.3	12.1	42		6	15	17.3	41
	4.7	13	10.3	40		5	26	12.3	36.2
	3.6	15	19	29		4	16	16.3	30.2
	2	19	16	35		6	19	23	25
CASPASE7	1	8	5	10		1	5.6	4.6	10
	3	7	6	8		2.1	6	6	9.6
	1	5	4	7.3		0	3.2	4	11.3
	0.5	9	3.2	12		1.8	7	2.5	12
	0	2	4.9	9		0	12.2	5	10
	0	12	9	6.6		0	8.9	8.7	6.8

## Sheet: Figure 5D
	AFC PDX (tumor vovlume mm3)														AFC PDX (body weight g)
Day	Control			OLA			NPB			O+N				Day	Control			OLA			NPB			O+N
0	112	19	27	112	19	27	112	19	27	112	19	27		0	15.1	0.36	27	15.1	0.36	27	15.1	0.36	27	15.1	0.36	27
1	177.28	29	6	177.35	32	6	177.5	15.23	6	177.59	24	6		1	15.1	0.21	6	15.06	0.23	6	15.12	0.36	6	15.4	0.6	6
2	259.8	34.9	6	160	20.12	6	154.16	17.16	6	75	6.42	6		2	15.39	0.34	6	15.05	0.78	6	15.42	1.2	6	15.505	0.7	6
3	277.16	35.5	6	179.3	16.46	6	152.244	19.37	6	64.91	4.13	6		3	15.03	1.52	6	14.7	0.87	6	14.835	0.73	6	15.505	0.69	6
4	295	20	6	165.58	40	6	122.43	28.94	6	51.42	10.98	6		4	16.08	1.53	6	14.7	0.87	6	15.4	0.89	6	15.505	0.7	6
5	293	22	6	165.58	33	6	127.65	28.94	6	48	9.35	6		5	16.07	1.3	6	15.2	0.65	6	15.4	0.3	6	15.12	0.98	6
6	266	27	6	110	18	6	101	25	6	28	8.86	6		6	16.71	0.89	6	15.55	0.86	6	15.68	0.6	6	15.505	0.69	6
7	248	25	6	105	18	6	97	24	6	28	9	6		7	16.06	1.9	6	16.04	0.76	6	16.03	0.31	6	16.38	0.5	6
8	281	28	6	119	31	6	82	16	6	24	9.9	6		8	17.46	1.84	6	16.48	0.85	6	16.425	0.63	6	17.01	0.71	6
9	294	35	6	126	35	6	74	18	6	22	10	6		9	17.6	1.2	6	16.8	0.72	6	16.9	0.56	6	16.98	0.65	6
10	311	45	6	136	36	6	82	16	6	25	6.8	6		10	17.98	1.1	6	17.02	0.63	6	17.03	0.69	6	17.1	1.2	6
11	542	56	6	150	47	6	110	32	6	23	20	6		11	18.01	0.56	6	17.72	0.93	6	17.16	0.65	6	17.17	0.71	6
12	920	77	6	252	56	6	162	47	6	50	78	6		12	17.94	1.63	6	17.68	0.86	6	17.97	1.02	6	17.75	1.05	6
13				301	84	6	202	20	6	41	24	6		13	18.175	1.61	6	17.7	1.16	6	17.49	1.07	6	17.75	1.05	6
14				387.25	107	6	294	41	6	57	34	6		14				17.77	1.15	6	17.48	1.07	6	17.75	1.05	6
15				508	142	6	313	56	6	38	28	6		15				17.98	1.03	6	18.23	1.27	6	17.865	0.94	6
16				612	148	6	480	115	6	37	25	6		16				18.725	0.838	6	18.037	1.13	6	17.465	0.73	6
17							774	140	6	49	31	6		17										18.06	0.78	6
18										43	28	6		18										18.18	0.84	6
19										64	24	6		19										17.96	0.83	6
20										68.6	27	6		20										18.06	1.01	6
21										105	51	6		21										18.28	0.81	6
22										109.52	55.3	6		22										18.565	0.69	6

[truncated: 11 more sheets: Figure 5E, Figure 5F, Supplementary Figure 1 G, Supplementary Figure 3C, Supplementary Figure 4A, Supplementary Figure 4D, Supplementary Figure 5B&C, Supplementary Figure 5G, Supplementary Figure 6E, Supplementary Figure 6G, Supplementary Figure 8D]
